# Supplementary material for: Effect of Cyclin-Dependent Kinase 4/6 Inhibitors on Circulating Cells in Patients with Metastatic Breast Cancer
Source: Cells. 2024 Aug 21;13(16):1391. doi: 10.3390/cells13161391 (PMC11487375; doi:10.3390/cells13161391)
Supplement: Supplementary file 1 [file cells-13-01391-s001.zip]

Archive with 1 entries (1 files):
- cells-3140560-supplementary.pdf
